# Supplementary material for: The Effect of LENA (Language ENvironment Analysis) for Children with Hearing Loss in Denmark including a Pilot Validation for the Danish Language
Source: J Clin Med. 2024 May 3;13(9):2688. doi: 10.3390/jcm13092688 (PMC11084579; doi:10.3390/jcm13092688)
Supplement: Supplementary file 1 [file jcm-13-02688-s001.zip]

Archive with 1 entries (1 files):
- jcm-2982420-supplementary.pdf
